# Supplementary material for: Targeted Mutagenesis in Plant Cells through Transformation of Sequence-Specific Nuclease mRNA
Source: PLoS One. 2016 May 13;11(5):e0154634. doi: 10.1371/journal.pone.0154634 (PMC4866682; doi:10.1371/journal.pone.0154634)
Supplement: S1 Table — This table gives the DNA sequence information for the primers used in this study. ALS2-F1 and ALS2-R1 are the seed sequences for the MID-tagged primers used for 454 pyrosequencing. (XLS) [file pone.0154634.s002.xls]

## Sheet: main
Primer Name	Sequence
FokI-L1	GTGGACACCAAGGCCTACTC
FokI-R1	GTGCTTGTTCCTGGTCTGGT
PP2A-F1	GACCCTGATGTTGATGTTCGCT
PP2A-R1	GAGGGATTTGAAGAGAGATTTC
ALS2-F1	GCTTTGCTCATCGTCACTGT
ALS2-R1	CCTAATAGGGATTACATCCAACC
